# Supplementary material for: GWAS meta-analysis of intrahepatic cholestasis of pregnancy implicates multiple hepatic genes and regulatory elements
Source: Nat Commun. 2022 Aug 17;13:4840. doi: 10.1038/s41467-022-29931-z (PMC9385867; doi:10.1038/s41467-022-29931-z)
Supplement: Supplementary file 4 — Supplementary Data 1-5 [file 41467_2022_29931_MOESM4_ESM.xlsx]

## Sheet: SD1
Supplementary Data 1. GWAS and GWAS meta-analysis summary statistics for the lead variants.
Chromosome	Position_(b38)	rsID	Reference_Allele	Alternate_Allele	NIHR-RD						100KGP						UK_Meta						FinnGen						Final_Meta						gnomad_Finnish	gnomAD_Non-Finnish_European
					Beta	StdErr	P	AF.Overall*	AF.Cases	AF.Controls	Beta	StdErr	P	AF.Overall*	AF.Cases	AF.Controls	Beta	StdErr	P	AF.Overall*	AF.Cases*	AF.Controls*	Beta	StdErr	P	AF.Overall	AF.Cases	AF.Controls	Beta	StdErr	P	AF.Overall*	AF.Cases*	AF.Controls*
2	27508073	rs1260326	T	C	0.447063	0.103076	1.443e-05	0.596705	0.689815	0.594321	0.468715	0.10795	1.41204e-05	0.599602	0.711538	0.599155	0.4574	0.0745	8.494e-10	0.599142	0.708085	0.598387	0.3067	0.0559	3.98e-08	0.6506	0.7186	0.6501	0.361	0.0447	6.838e-16	0.632508	0.714922	0.632014	0.6378	0.5898
2	43844604	rs4148211	A	G	-0.693966	0.104337	2.9076e-11	0.383988	0.219907	0.38819	-0.374006	0.107905	0.000528134	0.391953	0.304945	0.3923	-0.5394	0.075	6.441e-13	0.390686	0.291425	0.391647	-0.5238	0.0541	3.399e-22	0.4434	0.3135	0.4444	-0.5291	0.0439	1.722e-33	0.424866	0.30578	0.42595	0.4542	0.3897
2	169074756	rs66927685	T	TGAACCTTAGAGACTGAAGAA	-0.312269	0.101501	0.00209449	0.542674	0.472222	0.544478	-0.297337	0.105499	0.0048267	0.544224	0.472527	0.54451	-0.3051	0.0731	3.032e-05	0.543978	0.472479	0.544505	-0.3722	0.0537	4.148e-12	0.5691	0.4824	0.5698	-0.3487	0.0433	7.828e-16	0.560267	0.47893	0.560953	0.5482	0.5486
4	76490987	rs13146355	G	A	0.162815	0.101877	0.110011	0.452497	0.481481	0.451754	0.192974	0.106218	0.0692521	0.4511	0.5	0.450905	0.1773	0.0735	0.01591	0.451322	0.497056	0.45104	0.2757	0.0532	2.151e-07	0.4561	0.5266	0.4556	0.2419	0.0431	1.995e-08	0.45442	0.516267	0.454005	0.4278	0.4452
7	87500928	rs5885586	T	TG	-0.608466	0.134602	6.16967e-06	0.176029	0.0902778	0.178224	-0.427083	0.138394	0.00202868	0.178644	0.115385	0.178897	-0.5203	0.0965	6.961e-08	0.178228	0.111393	0.17879	-0.4657	0.0731	1.926e-10	0.167	0.1041	0.1675	-0.4856	0.0583	7.825e-17	0.170948	0.106651	0.171448	0.1606	0.1797
8	58480178	rs10107182	C	T	-0.443047	0.10455	2.25885e-05	0.663507	0.560185	0.666153	-0.417683	0.111508	0.000179836	0.657614	0.563187	0.657991	-0.4312	0.0763	1.573e-08	0.658551	0.56271	0.659288	-0.3879	0.0551	1.88e-12	0.622	0.5365	0.6226	-0.4027	0.0447	1.952e-19	0.634851	0.545666	0.635431	0.6087	0.6561
14	94378610	rs28929474	C	T	2.08817	0.397584	1.50324e-07	0.0212114	0.0648148	0.020095	2.31184	0.439066	1.39909e-07	0.0213582	0.0714286	0.0211583	2.1889	0.2947	1.107e-13	0.0213349	0.0703771	0.0209892	1.8298	0.2197	8.086e-17	0.01987	0.05823	0.01958	1.9581	0.1761	1.041e-28	0.020385	0.0624783	0.0200729	0.01744	0.02057
17	79732281	rs34491636	A	G	0.45448	0.122876	0.000216725	0.216717	0.285726	0.21495	0.312396	0.127718	0.0144463	0.217897	0.271978	0.217681	0.3862	0.0885	1.293e-05	0.21771	0.274164	0.217247	0.2672	0.0637	2.736e-05	0.2313	0.2759	0.231	0.3078	0.0517	2.62e-09	0.226522	0.275293	0.22619	0.2476	0.2161
19	35552195	rs2251250	T	C	-0.266065	0.10334	0.0100341	0.622818	0.555556	0.62454	-0.270973	0.108303	0.01235	0.620261	0.554945	0.620522	-0.2684	0.0748	0.0003308	0.620668	0.555042	0.621161	-0.3016	0.0566	9.931e-08	0.6783	0.609	0.6788	-0.2895	0.0451	1.414e-10	0.658037	0.590129	0.658642	0.6798	0.612
19	47867143	rs296384	G	T	0.536266	0.138723	0.000110758	0.840018	0.909722	0.838234	0.383736	0.142836	0.00721929	0.83735	0.89011	0.837139	0.4622	0.0995	3.403e-06	0.837774	0.893228	0.837313	0.3301	0.0746	9.705e-06	0.8474	0.8906	0.8471	0.3776	0.0597	2.501e-10	0.844016	0.891519	0.843677	0.8429	0.8422
20	44413724	rs1800961	C	T	0.799334	0.302281	0.00818504	0.0287483	0.0486111	0.0282397	0.188379	0.307205	0.539742	0.0301418	0.0357143	0.0301196	0.4988	0.2155	0.02062	0.0299202	0.0377647	0.0298207	0.815	0.1366	2.429e-09	0.04501	0.08042	0.04475	0.7244	0.1154	3.42e-10	0.0397046	0.0655019	0.0395287	0.04156	0.02966
* The indicated allele frequencies were calculated as weighted means considering the case/control sample sizes within/across cohorts.

## Sheet: SD2
Supplementary Data 2. Variant prioritization using PAINTOR.
Gene	Chromosome	Position (b38)	A1	A2	rsID	P	Z SCORE	PP_noann	PP_func
GCKR	2	27508073	T	C	rs1260326	6.84e-16	8.07606	0.908445	0.999967
ABCG8	2	43844604	A	G	rs4148211	1.72e-33	-12.0524	0.317908	0.993434
ABCB11	2	169028612	T	C	rs73024760	4.85e-10	-6.22437	0.337419	0.867355
ABCB11	2	169074756	T	TGAACCTTAGAGACTGAAGAA	rs66927685	7.83e-16	-8.05312	0.155756	0.996921
ABCB4	7	87497783	T	C	rs55747905	7.91e-17	-8.33849	0.0877481	0.941265
CYP7A1	8	58485902	A	G	rs10504255	1.27e-18	-8.8139	0.0654185	0.994945
SERPINA1	14	94378610	T	C	rs28929474	1.04e-28	11.1193	0.926515	0.999982
ATP4A	19	35533394	T	G	rs74409639	6.99e-05	-3.97768	0.0186325	0.879835
HNF4A	20	44413724	T	C	rs1800961	3.42e-10	6.2773	0.999707	0.999992

## Sheet: SD3
Supplementary Data 3. Summary of coding variants identified in the ICP GWAS meta-analysis
Locus	Variant ID	Coding variant classification	Genetic PP	Functional PP	ClinVar interpretation	MetaDome	CADD	Overlap liver CRE
SERPINA1	rs28929474	Missense	0.927386	0.999982	Pathogenic		40	No
GCKR	rs1260326	Missense	0.911071	0.999967	Association	NA	16.78	No
HNF4A	rs1800961	Missense	0.999803	0.999992	Benign/Likely benign	Intolerant	21.4	No
ABCG8	rs4148211	Missense	0.301388	0.993434	Benign	Highly tolerant	25.2	Yes

## Sheet: SD4
Supplementary Data 4. Full data of the overlap between genome-wide significant ICP lead variants from the final combined meta-analysis and other traits and diseases reported in the GWAS Catalog
Trait	rs1260326	rs28929474	rs1800961	rs10107182	rs66927685	rs13146355	rs296384	rs2251250	rs5885586	rs4148211	Sum
Gallstone disease	1	1	1	1	0	0	1	0	1	0	6
LDL cholesterol levels	1	1	1	1	0	0	0	0	1	1	6
Total cholesterol levels	1	0	1	1	1	0	0	0	1	0	5
Alkaline phosphatase levels	1	1	0	0	1	0	1	0	0	0	4
Apolipoprotein A1 levels	1	0	1	0	1	0	1	0	0	0	4
C-reactive protein levels	1	1	1	0	1	0	0	0	0	0	4
Gamma glutamyl transferase levels	1	1	1	0	1	0	0	0	0	0	4
Triglyceride levels	1	0	0	1	0	1	1	0	0	0	4
Alanine aminotransferase levels	0	1	0	0	1	0	0	1	1	0	4
Alanine transaminase levels	0	1	0	0	1	0	0	1	1	0	4
Apolipoprotein B levels	1	0	1	1	0	0	0	0	1	0	4
Aspartate aminotransferase to alanine aminotransferase ratio	0	1	0	0	1	0	0	1	0	0	3
Calcium levels	1	1	0	0	0	0	0	1	0	0	3
Direct bilirubin levels	1	1	1	0	0	0	0	0	0	0	3
Hematocrit	1	0	1	0	0	1	0	0	0	0	3
LDL cholesterol levels in current drinkers	1	0	1	1	0	0	0	0	0	0	3
LDL cholesterol levels x alcohol consumption (drinkers vs non-drinkers) interaction (2df)	1	0	1	1	0	0	0	0	0	0	3
LDL cholesterol levels x alcohol consumption (regular vs non-regular drinkers) interaction (2df)	1	0	1	1	0	0	0	0	0	0	3
Metabolite levels (small molecules and protein measures)	1	1	0	0	0	1	0	0	0	0	3
Red blood cell count	1	0	1	0	0	1	0	0	0	0	3
Serum 25-Hydroxyvitamin D levels	1	0	0	1	0	0	1	0	0	0	3
Serum albumin level	1	1	0	0	0	0	0	1	0	0	3
Sex hormone-binding globulin levels	1	1	0	1	0	0	0	0	0	0	3
Sex hormone-binding globulin levels adjusted for BMI	1	1	0	1	0	0	0	0	0	0	3
Alcohol consumption	1	1	0	0	0	0	0	0	0	0	2
Alcohol consumption (drinks per week)	1	1	0	0	0	0	0	0	0	0	2
Alcohol consumption (drinks per week) (MTAG)	1	1	0	0	0	0	0	0	0	0	2
Appendicular lean mass	1	1	0	0	0	0	0	0	0	0	2
Aspartate aminotransferase levels	1	1	0	0	0	0	0	0	0	0	2
Bioavailable testosterone levels	0	1	0	1	0	0	0	0	0	0	2
Bitter alcoholic beverage consumption	1	1	0	0	0	0	0	0	0	0	2
Blood metabolite levels	1	0	0	0	0	0	1	0	0	0	2
Blood metabolite ratios	1	0	0	0	0	0	1	0	0	0	2
Blood protein levels	0	1	0	0	0	0	1	0	0	0	2
Breast size	1	1	0	0	0	0	0	0	0	0	2
Cardiovascular disease	1	0	0	1	0	0	0	0	0	0	2
Chronic kidney disease	1	0	0	0	0	1	0	0	0	0	2
C-reactive protein levels or total cholesterol levels (pleiotropy)	1	0	1	0	0	0	0	0	0	0	2
Creatinine levels	1	0	0	0	0	1	0	0	0	0	2
Cystatin C levels	1	1	0	0	0	0	0	0	0	0	2
Estimated glomerular filtration rate	1	0	0	0	0	1	0	0	0	0	2
Estimated glomerular filtration rate in non-diabetics	1	0	0	0	0	1	0	0	0	0	2
Estradiol levels	1	0	0	0	0	0	1	0	0	0	2
Factor VII activity	1	0	1	0	0	0	0	0	0	0	2
Fat-free mass	1	1	0	0	0	0	0	0	0	0	2
Glomerular filtration rate	1	0	0	0	0	1	0	0	0	0	2
Glomerular filtration rate (creatinine)	1	0	0	0	0	1	0	0	0	0	2
Glomerular filtration rate in non diabetics (creatinine)	1	0	0	0	0	1	0	0	0	0	2
Granulocyte count	1	0	1	0	0	0	0	0	0	0	2
Height	1	1	0	0	0	0	0	0	0	0	2
Hemoglobin	0	0	1	0	0	1	0	0	0	0	2
Hemoglobin concentration	0	0	1	0	0	1	0	0	0	0	2
Hemoglobin levels	0	0	1	0	0	1	0	0	0	0	2
High light scatter reticulocyte count	1	1	0	0	0	0	0	0	0	0	2
High light scatter reticulocyte percentage of red cells	1	1	0	0	0	0	0	0	0	0	2
Insulin-like growth factor 1 levels	1	1	0	0	0	0	0	0	0	0	2
Mean corpuscular hemoglobin concentration	1	0	0	0	1	0	0	0	0	0	2
Medication use (drugs used in diabetes)	1	0	1	0	0	0	0	0	0	0	2
Medication use (HMG CoA reductase inhibitors)	1	0	0	1	0	0	0	0	0	0	2
Metabolic syndrome	1	0	1	0	0	0	0	0	0	0	2
Microalbuminuria	1	0	0	0	0	1	0	0	0	0	2
Monocyte count	1	0	0	1	0	0	0	0	0	0	2
Myeloid white cell count	1	0	1	0	0	0	0	0	0	0	2
Neutrophil count	1	0	1	0	0	0	0	0	0	0	2
Neutrophil percentage of white cells	1	0	1	0	0	0	0	0	0	0	2
Platelet count	1	0	0	0	0	0	0	1	0	0	2
Plateletcrit	1	0	0	0	0	0	0	1	0	0	2
Problematic alcohol use (MTAG)	1	1	0	0	0	0	0	0	0	0	2
Red cell distribution width	1	0	0	0	0	0	1	0	0	0	2
Reticulocyte count	1	1	0	0	0	0	0	0	0	0	2
Reticulocyte fraction of red cells	1	1	0	0	0	0	0	0	0	0	2
Serum metabolite levels	1	0	0	0	0	0	1	0	0	0	2
Serum total protein level	1	1	0	0	0	0	0	0	0	0	2
Sum basophil neutrophil counts	1	0	1	0	0	0	0	0	0	0	2
Sum neutrophil eosinophil counts	1	0	1	0	0	0	0	0	0	0	2
Systolic blood pressure	0	1	0	0	0	1	0	0	0	0	2
Testosterone levels	1	1	0	0	0	0	0	0	0	0	2
Total testosterone levels	1	1	0	0	0	0	0	0	0	0	2
Triglyceride levels in current drinkers	1	0	0	1	0	0	0	0	0	0	2
Triglyceride levels x alcohol consumption (drinkers vs non-drinkers) interaction (2df)	1	0	0	1	0	0	0	0	0	0	2
Triglyceride levels x alcohol consumption (regular vs non-regular drinkers) interaction (2df)	1	0	0	1	0	0	0	0	0	0	2
Type 2 diabetes	1	0	1	0	0	0	0	0	0	0	2
Type 2 diabetes (adjusted for BMI)	1	0	1	0	0	0	0	0	0	0	2
Urate levels	1	0	1	0	0	0	0	0	0	0	2
Urea levels	1	1	0	0	0	0	0	0	0	0	2
Urinary albumin excretion	1	0	0	0	0	1	0	0	0	0	2
Urinary albumin-to-creatinine ratio	1	0	0	0	0	1	0	0	0	0	2
White blood cell count	1	0	1	0	0	0	0	0	0	0	2
Age-related disease endophenotypes	1	0	0	0	0	0	0	0	0	0	1
Age-related diseases, mortality and associated endophenotypes	1	0	0	0	0	0	0	0	0	0	1
Alanine transaminase levels in high alcohol intake	0	1	0	0	0	0	0	0	0	0	1
Albumin-globulin ratio	1	0	0	0	0	0	0	0	0	0	1
Alcohol consumption (drinkers vs non-drinkers)	1	0	0	0	0	0	0	0	0	0	1
Alcohol consumption (heavy vs. light/non-drinkers)	1	0	0	0	0	0	0	0	0	0	1
Alcohol consumption in current drinkers	1	0	0	0	0	0	0	0	0	0	1
Alcohol use disorder	1	0	0	0	0	0	0	0	0	0	1
Alcohol use disorder (consumption score)	1	0	0	0	0	0	0	0	0	0	1
Alcohol use disorder (total score)	1	0	0	0	0	0	0	0	0	0	1
Antineutrophil cytoplasmic antibody-associated vasculitis	0	1	0	0	0	0	0	0	0	0	1
Aspartate transaminase levels in high alcohol intake	0	1	0	0	0	0	0	0	0	0	1
Autism spectrum disorder	0	1	0	0	0	0	0	0	0	0	1
Bitter beverage consumption	1	0	0	0	0	0	0	0	0	0	1
Blood glucose levels	1	0	0	0	0	0	0	0	0	0	1
Blood protein levels in cardiovascular risk	1	0	0	0	0	0	0	0	0	0	1
Blood sugar levels	1	0	0	0	0	0	0	0	0	0	1
Blood urea nitrogen levels	0	0	0	0	0	1	0	0	0	0	1
Body mass index	1	0	0	0	0	0	0	0	0	0	1
Body mass index and LDL-C (pairwise)	1	0	0	0	0	0	0	0	0	0	1
Body mass index and triglycerides (pairwise)	1	0	0	0	0	0	0	0	0	0	1
Brain morphology (MOSTest)	0	1	0	0	0	0	0	0	0	0	1
Branched-chain amino acid levels (Isoleucine)	1	0	0	0	0	0	0	0	0	0	1
Branched-chain amino acid levels (Leucine)	1	0	0	0	0	0	0	0	0	0	1
Branched-chain amino acid levels (Valine)	1	0	0	0	0	0	0	0	0	0	1
Caffeine consumption from coffee	1	0	0	0	0	0	0	0	0	0	1
Caffeine consumption from coffee or tea	1	0	0	0	0	0	0	0	0	0	1
Caffeine metabolism (plasma 1,7-dimethylxanthine (paraxanthine) to 1,3,7-trimethylxanthine (caffeine) ratio)	1	0	0	0	0	0	0	0	0	0	1
Cardiometabolic and hematological traits	0	0	0	0	0	1	0	0	0	0	1
Cardiovascular disease risk factors	1	0	0	0	0	0	0	0	0	0	1
Cathepsin D levels	1	0	0	0	0	0	0	0	0	0	1
Chitinase-3-like protein 1 levels	1	0	0	0	0	0	0	0	0	0	1
Chloride levels	1	0	0	0	0	0	0	0	0	0	1
Chronic inflammatory diseases (ankylosing spondylitis, Crohn's disease, psoriasis, primary sclerosing cholangitis, ulcerative colitis) (pleiotropy)	1	0	0	0	0	0	0	0	0	0	1
circulating leptin levels	1	0	0	0	0	0	0	0	0	0	1
circulating leptin levels adjusted for BMI	1	0	0	0	0	0	0	0	0	0	1
Circulating leptin levels or fasting insulin levels	1	0	0	0	0	0	0	0	0	0	1
Circulating leptin levels or HOMA-IR	1	0	0	0	0	0	0	0	0	0	1
Circulating leptin levels or type 2 diabetes	1	0	0	0	0	0	0	0	0	0	1
Cirrhosis (alcohol related)	0	1	0	0	0	0	0	0	0	0	1
Cirrhosis (multi-trait analysis)	0	1	0	0	0	0	0	0	0	0	1
Coffee consumption	1	0	0	0	0	0	0	0	0	0	1
Coffee consumption (cups per day)	1	0	0	0	0	0	0	0	0	0	1
Coronary artery disease	0	1	0	0	0	0	0	0	0	0	1
C-reactive protein	1	0	0	0	0	0	0	0	0	0	1
C-reactive protein levels or HDL-cholesterol levels (pleiotropy)	0	0	1	0	0	0	0	0	0	0	1
C-reactive protein levels or LDL-cholesterol levels (pleiotropy)	0	0	1	0	0	0	0	0	0	0	1
C-reactive protein levels or triglyceride levels (pleiotropy)	1	0	0	0	0	0	0	0	0	0	1
Crohn's disease	1	0	0	0	0	0	0	0	0	0	1
Dehydroepiandrosterone sulphate levels	0	0	0	0	0	0	1	0	0	0	1
Eosinophil percentage of white cells	1	0	0	0	0	0	0	0	0	0	1
Eosinophilic esophagitis (pediatric)	0	0	0	0	0	1	0	0	0	0	1
Estimated glomerular filtration rate in diabetes	0	0	0	0	0	1	0	0	0	0	1
Factor VII activity or levels	1	0	0	0	0	0	0	0	0	0	1
Fasting blood glucose	1	0	0	0	0	0	0	0	0	0	1
Fasting blood glucose (BMI interaction)	1	0	0	0	0	0	0	0	0	0	1
Fasting blood glucose adjusted for BMI	1	0	0	0	0	0	0	0	0	0	1
Fasting blood insulin	1	0	0	0	0	0	0	0	0	0	1
Fasting blood insulin (BMI interaction)	1	0	0	0	0	0	0	0	0	0	1
Fasting blood insulin adjusted for BMI	1	0	0	0	0	0	0	0	0	0	1
Fasting glucose	1	0	0	0	0	0	0	0	0	0	1
Fasting insulin	1	0	0	0	0	0	0	0	0	0	1
Fasting plasma glucose	1	0	0	0	0	0	0	0	0	0	1
Fasting triglyceride levels	1	0	0	0	0	0	0	0	0	0	1
Fibrinogen levels	0	0	1	0	0	0	0	0	0	0	1
Follistatin levels	1	0	0	0	0	0	0	0	0	0	1
Gestational insulin sensitivity	1	0	0	0	0	0	0	0	0	0	1
Glucagon levels in response to oral glucose tolerance test (fasting)	0	1	0	0	0	0	0	0	0	0	1
Glucose homeostasis traits	1	0	0	0	0	0	0	0	0	0	1
Glycated hemoglobin levels	1	0	0	0	0	0	0	0	0	0	1
Glycemic traits (multi-trait analysis)	1	0	0	0	0	0	0	0	0	0	1
Glycemic traits (pleiotropy)	1	0	0	0	0	0	0	0	0	0	1
Glycemic traits (pregnancy)	1	0	0	0	0	0	0	0	0	0	1
Gondoic acid (20:1n-9) levels	1	0	0	0	0	0	0	0	0	0	1
Gout	1	0	0	0	0	0	0	0	0	0	1
Gout (combined type)	1	0	0	0	0	0	0	0	0	0	1
Granulocyte percentage of myeloid white cells	1	0	0	0	0	0	0	0	0	0	1
HDL cholesterol levels	0	0	1	0	0	0	0	0	0	0	1
HDL cholesterol levels in current drinkers	0	0	1	0	0	0	0	0	0	0	1
HDL cholesterol levels x alcohol consumption (drinkers vs non-drinkers) interaction (2df)	0	0	1	0	0	0	0	0	0	0	1
HDL cholesterol levels x alcohol consumption (regular vs non-regular drinkers) interaction (2df)	0	0	1	0	0	0	0	0	0	0	1
HDL cholesterol x physical activity interaction (2df test)	0	0	1	0	0	0	0	0	0	0	1
Heel bone mineral density	0	1	0	0	0	0	0	0	0	0	1
Hematological and biochemical traits	1	0	0	0	0	0	0	0	0	0	1
Homeostasis model assessment of insulin resistance	1	0	0	0	0	0	0	0	0	0	1
Hypertriglyceridemia	1	0	0	0	0	0	0	0	0	0	1
Immature fraction of reticulocytes	1	0	0	0	0	0	0	0	0	0	1
Inflammatory bowel disease	1	0	0	0	0	0	0	0	0	0	1
Iron status biomarkers (ferritin levels)	1	0	0	0	0	0	0	0	0	0	1
Kidney stones	1	0	0	0	0	0	0	0	0	0	1
Lactate dehydrogenase levels	1	0	0	0	0	0	0	0	0	0	1
LDL cholesterol levels x short total sleep time interaction (2df test)	0	0	0	1	0	0	0	0	0	0	1
LDL cholesterol x physical activity interaction (2df test)	0	0	0	1	0	0	0	0	0	0	1
Lipid metabolism phenotypes	1	0	0	0	0	0	0	0	0	0	1
Lipid traits	1	0	0	0	0	0	0	0	0	0	1
Liver fat content (MRI proton density fat fraction measure)	1	0	0	0	0	0	0	0	0	0	1
Lymphocyte counts	1	0	0	0	0	0	0	0	0	0	1
Lymphocyte percentage of white cells	0	0	1	0	0	0	0	0	0	0	1
Magnesium levels	0	0	0	0	0	1	0	0	0	0	1
Major depressive disorder vs autism spectrum disorder (ordinary least squares (OLS))	0	1	0	0	0	0	0	0	0	0	1
Male puberty timing (age at voice breaking MTAG)	1	0	0	0	0	0	0	0	0	0	1
Male puberty timing (late vs. average onset facial hair)	1	0	0	0	0	0	0	0	0	0	1
Mean platelet volume	1	0	0	0	0	0	0	0	0	0	1
Mean reticulocyte volume	1	0	0	0	0	0	0	0	0	0	1
Mean spheric corpuscular volume	1	0	0	0	0	0	0	0	0	0	1
Membrane-bound aminopeptidase P levels	0	0	1	0	0	0	0	0	0	0	1
Metabolic syndrome (multivariate analysis)	1	0	0	0	0	0	0	0	0	0	1
Metabolic traits	1	0	0	0	0	0	0	0	0	0	1
Metabolite levels	1	0	0	0	0	0	0	0	0	0	1
Monocyte percentage of white cells	1	0	0	0	0	0	0	0	0	0	1
Myocardial infarction	0	1	0	0	0	0	0	0	0	0	1
Non-albumin protein levels	1	0	0	0	0	0	0	0	0	0	1
Nonalcoholic fatty liver disease	1	0	0	0	0	0	0	0	0	0	1
Nonalcoholic steatohepatitis	1	0	0	0	0	0	0	0	0	0	1
Non-oily fish consumption	1	0	0	0	0	0	0	0	0	0	1
Osteoprotegerin levels	0	1	0	0	0	0	0	0	0	0	1
Palmitic acid (16:0) levels	1	0	0	0	0	0	0	0	0	0	1
Palmitoleic acid (16:1n-7) levels	1	0	0	0	0	0	0	0	0	0	1
Percent glycated albumin	1	0	0	0	0	0	0	0	0	0	1
Plasma lactate levels	1	0	0	0	0	0	0	0	0	0	1
Plasma omega-3 polyunsaturated fatty acid levels (docosapentaenoic acid)	1	0	0	0	0	0	0	0	0	0	1
Post bronchodilator FEV1	0	1	0	0	0	0	0	0	0	0	1
Post bronchodilator FEV1/FVC ratio	0	1	0	0	0	0	0	0	0	0	1
Post bronchodilator FEV1/FVC ratio in smoking	0	1	0	0	0	0	0	0	0	0	1
Post bronchodilator percent predicted FEV1 in smoking	0	1	0	0	0	0	0	0	0	0	1
Postprandial triglyceride levels	1	0	0	0	0	0	0	0	0	0	1
Problematic alcohol use	1	0	0	0	0	0	0	0	0	0	1
Protein C levels	1	0	0	0	0	0	0	0	0	0	1
Protein quantitative trait loci (liver)	0	0	0	0	0	0	1	0	0	0	1
Prothrombin time	1	0	0	0	0	0	0	0	0	0	1
Pulse pressure	0	0	0	0	0	1	0	0	0	0	1
Refractive error	1	0	0	0	0	0	0	0	0	0	1
Relative protein intake	1	0	0	0	0	0	0	0	0	0	1
Renal function and chronic kidney disease	0	0	0	0	0	1	0	0	0	0	1
Renal function-related traits (eGRFcrea)	0	0	0	0	0	1	0	0	0	0	1
Renal function-related traits (sCR)	0	0	0	0	0	1	0	0	0	0	1
Renal overload gout	1	0	0	0	0	0	0	0	0	0	1
Renal underexcretion gout	1	0	0	0	0	0	0	0	0	0	1
Resting heart rate	1	0	0	0	0	0	0	0	0	0	1
Serum 25-Hydroxyvitamin D level variance	0	0	0	1	0	0	0	0	0	0	1
Serum alpha1-antitrypsin levels	1	0	0	0	0	0	0	0	0	0	1
Serum alpha-fetoprotein levels	0	1	0	0	0	0	0	0	0	0	1
Serum metabolite levels (CMS)	1	0	0	0	0	0	0	0	0	0	1
Serum uric acid levels	1	0	0	0	0	0	0	0	0	0	1
Sex hormone levels	0	0	0	0	0	0	1	0	0	0	1
TNF-related apoptosis-inducing ligand levels	0	1	0	0	0	0	0	0	0	0	1
Total bilirubin levels	0	0	1	0	0	0	0	0	0	0	1
Total body bone mineral density	1	0	0	0	0	0	0	0	0	0	1
Triglyceride levels x long total sleep time interaction (2df test)	1	0	0	0	0	0	0	0	0	0	1
Triglyceride levels x short total sleep time interaction (2df test)	1	0	0	0	0	0	0	0	0	0	1
Triglycerides x physical activity interaction (2df test)	1	0	0	0	0	0	0	0	0	0	1
Triglycerides-Blood Pressure (TG-BP)	1	0	0	0	0	0	0	0	0	0	1
Two-hour glucose	1	0	0	0	0	0	0	0	0	0	1
Two-hour glucose challenge	1	0	0	0	0	0	0	0	0	0	1
Urate levels in obese individuals	1	0	0	0	0	0	0	0	0	0	1
Urate levels in overweight individuals	1	0	0	0	0	0	0	0	0	0	1
Uric acid levels	1	0	0	0	0	0	0	0	0	0	1
Urinary albumin excretion (no hypertensive medication)	1	0	0	0	0	0	0	0	0	0	1
Urinary albumin-to-creatinine ratio in diabetes	1	0	0	0	0	0	0	0	0	0	1
Urinary metabolite levels in chronic kidney disease	0	0	0	0	0	0	1	0	0	0	1
Urinary sodium excretion	1	0	0	0	0	0	0	0	0	0	1
Urinary sodium to creatinine ratio	1	0	0	0	0	0	0	0	0	0	1
Urinary sodium to potassium ratio	1	0	0	0	0	0	0	0	0	0	1
Urolithiasis	1	0	0	0	0	0	0	0	0	0	1
Vitamin D levels	1	0	0	0	0	0	0	0	0	0	1
Waist Circumference - Triglycerides (WC-TG)	1	0	0	0	0	0	0	0	0	0	1
Waist circumference and related phenotypes	1	0	0	0	0	0	0	0	0	0	1
Gallbladder cancer	0	0	0	0	0	0	0	0	1	0	1

## Sheet: SD5
Supplementary Data 5. Coordinates of human adult liver accessible chromatin regions (GRCh38/hg38)
Chromosome	Start	End
chr1	180867	181726
chr1	778447	779268
chr1	794945	795556
chr1	816735	818509
chr1	826628	828129
chr1	830774	831133
chr1	833293	833510
chr1	850221	850669
chr1	851882	852405
chr1	857942	859078
chr1	869612	870291
chr1	903764	905717
chr1	903764	905708
chr1	903764	905717
chr1	903764	905708
chr1	903764	905717
chr1	903764	905713
chr1	903764	905708
chr1	903764	905713
chr1	903764	905717
chr1	903764	905713
chr1	903764	905717
chr1	903764	905708
chr1	903764	905717
chr1	903764	905708
chr1	903764	905717
chr1	903764	905713
chr1	903764	905717
chr1	903764	905713
chr1	903764	905717
chr1	903764	905713
chr1	903764	905708
chr1	903764	905717
chr1	903764	905708
chr1	903764	905717
chr1	903764	905708
chr1	903764	905717
chr1	903764	905708
chr1	903764	905713
chr1	903764	905717
chr1	903764	905708
chr1	903764	905717
chr1	903764	905708
chr1	903764	905717
chr1	903764	905708
chr1	903764	905717
chr1	903764	905708
chr1	903764	905717
chr1	903764	905708
chr1	903764	905717
chr1	903764	905708
chr1	903764	905717
chr1	903764	905708
chr1	903764	905717
chr1	903764	905708
chr1	903764	905717
chr1	903764	905708
chr1	903764	905717
chr1	903764	905708
chr1	903764	905717
chr1	903764	905713
chr1	903764	905717
chr1	903764	905713
chr1	912718	913373
chr1	916588	917315
chr1	920958	921520
chr1	923700	924354
chr1	924474	925096
chr1	930762	931066
chr1	938099	938536
chr1	940212	940700
chr1	941421	942247
chr1	958697	959983
chr1	960435	960701
chr1	966056	967323
chr1	975908	976501
chr1	980179	981124
chr1	983901	984580
chr1	999926	1001014
chr1	1001849	1002115
chr1	1005094	1005708
chr1	1005913	1007032
chr1	1012892	1014490
chr1	1019160	1020399
chr1	1032304	1033550
chr1	1037710	1038451
chr1	1040367	1041296
chr1	1058155	1060037
chr1	1063701	1064531
chr1	1068601	1070134
chr1	1079355	1080601
chr1	1109745	1110182
chr1	1115804	1116799
chr1	1121838	1122572
chr1	1124637	1125558
chr1	1128436	1129144
chr1	1133396	1133698
chr1	1153625	1154262
chr1	1157372	1158678
chr1	1162681	1163273
chr1	1164634	1165365
chr1	1206348	1206800
chr1	1212867	1213523
chr1	1230702	1231018
chr1	1231145	1232518
chr1	1237381	1238377
chr1	1239494	1240388
chr1	1250177	1250455
chr1	1258461	1258998
chr1	1265112	1265755
chr1	1273395	1274815
chr1	1281043	1282460
chr1	1290203	1290601
chr1	1290775	1292423
chr1	1307445	1307721
chr1	1307839	1309324
chr1	1318258	1318639
chr1	1324342	1325837
chr1	1332224	1334375
chr1	1337791	1338047
chr1	1343525	1344468
chr1	1344681	1345126
chr1	1347619	1348407
chr1	1349103	1350022
chr1	1354747	1355795
chr1	1371978	1372354
chr1	1374731	1375736
chr1	1383770	1384375
chr1	1399206	1400558
chr1	1400656	1401402
chr1	1406458	1408015
chr1	1418872	1420680
chr1	1429749	1429971
chr1	1430268	1430680
chr1	1431595	1432436
chr1	1432982	1433724
chr1	1435532	1435832
chr1	1436992	1437287
chr1	1438043	1438871
chr1	1438043	1438866
chr1	1440933	1441968
chr1	1442099	1442329
chr1	1456068	1457223
chr1	1471083	1472510
chr1	1486334	1487805
chr1	1504649	1505766
chr1	1504654	1505766
chr1	1504669	1505766
chr1	1505878	1506170
chr1	1511436	1512854
chr1	1524219	1525390
chr1	1533081	1534630
chr1	1540517	1541131
chr1	1543135	1544307
chr1	1550689	1551400
chr1	1554533	1555745
chr1	1565252	1566059
chr1	1573858	1575555
chr1	1597349	1597958
chr1	1614355	1614836
chr1	1615044	1616348
chr1	1615049	1616348
chr1	1619890	1620329
chr1	1630675	1632370
chr1	1644951	1645201
chr1	1646381	1646950
chr1	1647391	1648616
chr1	1658425	1659687
chr1	1678265	1679385
chr1	1692245	1693634
chr1	1712102	1712406
chr1	1723716	1724966
chr1	1745578	1747043
chr1	1753032	1754022
chr1	1757760	1759470
chr1	1757760	1759435
chr1	1757760	1759470
chr1	1757760	1759435
chr1	1757760	1759465
chr1	1757760	1759470
chr1	1757760	1759435
chr1	1757760	1759465
chr1	1757760	1759435
chr1	1757760	1759465
chr1	1757760	1759435
chr1	1757760	1759465
chr1	1757760	1759435
chr1	1757760	1759465
chr1	1757760	1759470
chr1	1757760	1759435
chr1	1757760	1759465
chr1	1757760	1759435
chr1	1757760	1759465
chr1	1757760	1759470
chr1	1757760	1759435
chr1	1757760	1759465
chr1	1757760	1759435
chr1	1757760	1759465
chr1	1757760	1759435
chr1	1757760	1759465
chr1	1757760	1759435
chr1	1757760	1759465
chr1	1757760	1759470
chr1	1757760	1759435
chr1	1757760	1759465
chr1	1757760	1759435
chr1	1757760	1759465
chr1	1757760	1759470
chr1	1757760	1759435
chr1	1757760	1759470
chr1	1757760	1759435
chr1	1757760	1759470
chr1	1757760	1759465
chr1	1757760	1759435
chr1	1757760	1759465
chr1	1757760	1759435
chr1	1757760	1759465
chr1	1757760	1759435
chr1	1757760	1759465
chr1	1757760	1759435
chr1	1757760	1759470
chr1	1757786	1759470
chr1	1757791	1759470
chr1	1757799	1759470
chr1	1759723	1760193
chr1	1763712	1764702
chr1	1764812	1765113
chr1	1768575	1769679
chr1	1775394	1775622
chr1	1777620	1779410
chr1	1777644	1779410
chr1	1782424	1783295
chr1	1788727	1789471
chr1	1796157	1797098
chr1	1833385	1834449
chr1	1840439	1840844
chr1	1841481	1842148
chr1	1847070	1847738
chr1	1855698	1856145
chr1	1858441	1859627
chr1	1858441	1859530
chr1	1858441	1859595
chr1	1858441	1859530
chr1	1858441	1859595
chr1	1858441	1859627
chr1	1872884	1874176
chr1	1880755	1882238
chr1	1889899	1890807
chr1	1890904	1892142
chr1	1894379	1894908
chr1	1906251	1906560
chr1	1908385	1910210
chr1	1918577	1920018
chr1	1923072	1923328
chr1	1927711	1928163
chr1	1928287	1929253
chr1	1941167	1941720
chr1	1944027	1944510
chr1	1946564	1947899
chr1	1959807	1960614
chr1	1989009	1990697
chr1	2003554	2004049
chr1	2025237	2026339
chr1	2044875	2045305
chr1	2046522	2046800
chr1	2046957	2047915
chr1	2049520	2050630
chr1	2091501	2092155
chr1	2091501	2092535
chr1	2092037	2092555
chr1	2104276	2105529
chr1	2104333	2105529
chr1	2132949	2134034
chr1	2139645	2140236
chr1	2148675	2149169
chr1	2150951	2151973
chr1	2173654	2174794
chr1	2189339	2190865
chr1	2194642	2195704
chr1	2198630	2198934
chr1	2199107	2199776
chr1	2204394	2205638
chr1	2206248	2206448
chr1	2206830	2208790
chr1	2206837	2208790
chr1	2212476	2213309
chr1	2214183	2216758
chr1	2214628	2216758
chr1	2227500	2228112
chr1	2229200	2229628
chr1	2230258	2230569
chr1	2231655	2232327
chr1	2232657	2233211
chr1	2234397	2235059
chr1	2238370	2239131
chr1	2240117	2240612
chr1	2243293	2243757
chr1	2247729	2248893
chr1	2247729	2248900
chr1	2247729	2248893
chr1	2247729	2248900
chr1	2247729	2248893
chr1	2247729	2248900
chr1	2247729	2248893
chr1	2247729	2248900
chr1	2247729	2248893
chr1	2247729	2248900
chr1	2247729	2248893
chr1	2247729	2248900
chr1	2247729	2248893
chr1	2247729	2248900
chr1	2247729	2248893
chr1	2247729	2248900
chr1	2247729	2248893
chr1	2247729	2248900
chr1	2247729	2248893
chr1	2247729	2248900
chr1	2247729	2248893
chr1	2247729	2248900
chr1	2247729	2248893
chr1	2247729	2248900
chr1	2247729	2248893
chr1	2247729	2248900
chr1	2247729	2248893
chr1	2247729	2248900
chr1	2247729	2248893
chr1	2247729	2248900
chr1	2247729	2248893
chr1	2247729	2248900
chr1	2247729	2248893
chr1	2247729	2248900
chr1	2247729	2248893
chr1	2247729	2248900
chr1	2247729	2248893
chr1	2247729	2248900
chr1	2247729	2248893
chr1	2247729	2248900
chr1	2247729	2248893
chr1	2247729	2248900
chr1	2247729	2248893
chr1	2247729	2248900
chr1	2247729	2248893
chr1	2247729	2248900
chr1	2247729	2248893
chr1	2247729	2248900
chr1	2250322	2251242
chr1	2251781	2252113
chr1	2269453	2269801
chr1	2269989	2271062
chr1	2271875	2272266
chr1	2277998	2278558
chr1	2278960	2280316
chr1	2278960	2280319
chr1	2278960	2280316
chr1	2278968	2280322
chr1	2283702	2285304
chr1	2290122	2291474
chr1	2292191	2293371
chr1	2292371	2293371
chr1	2297983	2298269
chr1	2299131	2299633
chr1	2300792	2301494
chr1	2311086	2312010
chr1	2312193	2313632
chr1	2314194	2315513
chr1	2314282	2315513
chr1	2359862	2360421
chr1	2375361	2376198
chr1	2381688	2383068
chr1	2391086	2392436
chr1	2393547	2393929
chr1	2406838	2407560
chr1	2408808	2409349
chr1	2411862	2414678
chr1	2411862	2414676
chr1	2411862	2414678
chr1	2411862	2414676
chr1	2411862	2414678
chr1	2411862	2414676
chr1	2411862	2414678
chr1	2411862	2414676
chr1	2411862	2414678
chr1	2411862	2414676
chr1	2411862	2414678
chr1	2411862	2414676
chr1	2411862	2414678
chr1	2411862	2414676
chr1	2411862	2414678
chr1	2411862	2414676
chr1	2411862	2414678
chr1	2411862	2414676
chr1	2411862	2414678
chr1	2411862	2414676
chr1	2411862	2414678
chr1	2411862	2414676
chr1	2411862	2414678
chr1	2411862	2414676
chr1	2411862	2414678
chr1	2411862	2414676
chr1	2411862	2414678
chr1	2411862	2414676
chr1	2411862	2414678
chr1	2411862	2414676
chr1	2411862	2414678
chr1	2411862	2414676
chr1	2411862	2414678
chr1	2411862	2414676
chr1	2411862	2414678
chr1	2411862	2414676
chr1	2411862	2414678
chr1	2411862	2414676
chr1	2411862	2414678
chr1	2411862	2414676
chr1	2411862	2414678
chr1	2411862	2414676
chr1	2411862	2414678
chr1	2411862	2414676
chr1	2411862	2414678
chr1	2411862	2414676
chr1	2411862	2414678
chr1	2411862	2414676
chr1	2411862	2414678
chr1	2411862	2414676
chr1	2411862	2414678
chr1	2411862	2414676
chr1	2411862	2414678
chr1	2411862	2414676
chr1	2411862	2414678
chr1	2411862	2414676
chr1	2411862	2414678
chr1	2411862	2414676
chr1	2411862	2414678
chr1	2411862	2414676
chr1	2411862	2414678
chr1	2411862	2414676
chr1	2411862	2414678
chr1	2411862	2414676
chr1	2411862	2414678
chr1	2411862	2414676
chr1	2411862	2414678
chr1	2411862	2414676
chr1	2411862	2414678
chr1	2411862	2414676
chr1	2411862	2414678
chr1	2411862	2414676
chr1	2411862	2414678
chr1	2411862	2414676
chr1	2411862	2414678
chr1	2411862	2414676
chr1	2411862	2414678
chr1	2411862	2414676
chr1	2411862	2414678
chr1	2411862	2414676
chr1	2411862	2414678
chr1	2411862	2414676
chr1	2411862	2414678
chr1	2411862	2414676
chr1	2411862	2414678
chr1	2411862	2414676
chr1	2411862	2414678
chr1	2411862	2414676
chr1	2411862	2414678
chr1	2411862	2414676
chr1	2411862	2414678
chr1	2411862	2414676
chr1	2411862	2414678
chr1	2411862	2414676
chr1	2411862	2414678
chr1	2411862	2414676
chr1	2411862	2414678
chr1	2411862	2414676
chr1	2411862	2414678
chr1	2411862	2414676
chr1	2411862	2414678
chr1	2411862	2414676
chr1	2411862	2414678
chr1	2411862	2414676
chr1	2411862	2414678
chr1	2411862	2414676
chr1	2411862	2414678
chr1	2411862	2414676
chr1	2411862	2414678
chr1	2411862	2414676
chr1	2411862	2414678
chr1	2411862	2414676
chr1	2411862	2414678
chr1	2411862	2414676
chr1	2411862	2414678
chr1	2411862	2414676
chr1	2411862	2414678
chr1	2411862	2414676
chr1	2411862	2414678
chr1	2411862	2414676
chr1	2411862	2414678
chr1	2411862	2414676
chr1	2411862	2414678
chr1	2411862	2414676
chr1	2411862	2414678
chr1	2411862	2414676
chr1	2411862	2414678
chr1	2411862	2414676
chr1	2411862	2414678
chr1	2411862	2414676
chr1	2411862	2414678
chr1	2411862	2414676
chr1	2411862	2414678
chr1	2411862	2414676
chr1	2411862	2414678
chr1	2411862	2414676
chr1	2411862	2414678
chr1	2411862	2414676
chr1	2411862	2414678
chr1	2411862	2414676
chr1	2411862	2414678
chr1	2411862	2414676
chr1	2411862	2414678
chr1	2411862	2414676
chr1	2411862	2414678
chr1	2411862	2414676
chr1	2411862	2414678
chr1	2411862	2414676
chr1	2411862	2414678
chr1	2411862	2414676
chr1	2411862	2414678
chr1	2411862	2414676
chr1	2411862	2414678
chr1	2411862	2414676
chr1	2411862	2414678
chr1	2411862	2414676
chr1	2411862	2414678
chr1	2411862	2414676
chr1	2411862	2414678
chr1	2411862	2414676
chr1	2411862	2414678
chr1	2411862	2414676
chr1	2411862	2414678
chr1	2411862	2414676
chr1	2411862	2414678
chr1	2411862	2414676
chr1	2411862	2414678
chr1	2411862	2414676
chr1	2411862	2414678
chr1	2411862	2414676
chr1	2411862	2414678
chr1	2411862	2414676
chr1	2411862	2414678
chr1	2411862	2414676
chr1	2411862	2414678
chr1	2411862	2414676
chr1	2411862	2414678
chr1	2411862	2414676
chr1	2411862	2414678
chr1	2411862	2414676
chr1	2411862	2414678
chr1	2411862	2414676
chr1	2411862	2414678
chr1	2411862	2414676
chr1	2411862	2414678
chr1	2411862	2414676
chr1	2411862	2414678
chr1	2411862	2414676
chr1	2411862	2414678
chr1	2411862	2414676
chr1	2411862	2414678
chr1	2411862	2414676
chr1	2411862	2414678
chr1	2411862	2414676
chr1	2411862	2414678
chr1	2411862	2414676
chr1	2411862	2414678
chr1	2411862	2414676
chr1	2411862	2414678
chr1	2411862	2414676
chr1	2411862	2414678
chr1	2411862	2414676
chr1	2411862	2414678
chr1	2411862	2414676
chr1	2411862	2414678
chr1	2411862	2414676
chr1	2411862	2414678
chr1	2411862	2414676
chr1	2411862	2414678
chr1	2411862	2414676
chr1	2411862	2414678
chr1	2411862	2414676
chr1	2411862	2414678
chr1	2411862	2414676
chr1	2411862	2414678
chr1	2411862	2414676
chr1	2411862	2414678
chr1	2411862	2414676
chr1	2411862	2414678
chr1	2411862	2414676
chr1	2411862	2414678
chr1	2411862	2414676
chr1	2411862	2414678
chr1	2411862	2414676
chr1	2411862	2414678
chr1	2411862	2414676
chr1	2411862	2414678
chr1	2411862	2414676
chr1	2411862	2414678
chr1	2411862	2414676
chr1	2411862	2414678
chr1	2411862	2414676
chr1	2411862	2414678
chr1	2411862	2414676
chr1	2411862	2414678
chr1	2411862	2414676
chr1	2411862	2414678
chr1	2411862	2414676
chr1	2411862	2414678
chr1	2411862	2414676
chr1	2411862	2414678
chr1	2411862	2414676
chr1	2411862	2414678
chr1	2411862	2414676
chr1	2411862	2414678
chr1	2411862	2414676
chr1	2411862	2414678
chr1	2411862	2414676
chr1	2411862	2414678
chr1	2411862	2414676
chr1	2411862	2414678
chr1	2411862	2414676
chr1	2411862	2414678
chr1	2411862	2414676
chr1	2411862	2414678
chr1	2411862	2414676
chr1	2411862	2414678
chr1	2411862	2414676
chr1	2411862	2414678
chr1	2411862	2414676
chr1	2411862	2414678
chr1	2411862	2414676
chr1	2411862	2414678
chr1	2411862	2414676
chr1	2411862	2414678
chr1	2411862	2414676
chr1	2411862	2414678
chr1	2411862	2414676
chr1	2411862	2414678
chr1	2411862	2414676
chr1	2411862	2414678
chr1	2411862	2414676
chr1	2411862	2414678
chr1	2411862	2414676
chr1	2411862	2414678
chr1	2411862	2414676
chr1	2411862	2414678
chr1	2411862	2414676
chr1	2411862	2414678
chr1	2411862	2414676
chr1	2411862	2414678
chr1	2411862	2414676
chr1	2411862	2414678
chr1	2411862	2414676
chr1	2411862	2414678
chr1	2411862	2414676
chr1	2411862	2414678
chr1	2411862	2414676
chr1	2411862	2414678
chr1	2411862	2414676
chr1	2411862	2414678
chr1	2411862	2414676
chr1	2411862	2414678
chr1	2411862	2414676
chr1	2411862	2414678
chr1	2411862	2414676
chr1	2411862	2414678
chr1	2411862	2414676
chr1	2411862	2414678
chr1	2411862	2414676
chr1	2411862	2414678
chr1	2411862	2414676
chr1	2411862	2414678
chr1	2411862	2414676
chr1	2411862	2414678
chr1	2411862	2414676
chr1	2411862	2414678
chr1	2411862	2414676
chr1	2411862	2414678
chr1	2411862	2414676
chr1	2411862	2414678
chr1	2411862	2414676
chr1	2411862	2414678
chr1	2411862	2414676
chr1	2411862	2414678
chr1	2411862	2414676
chr1	2411862	2414678
chr1	2411862	2414676
chr1	2411862	2414678
chr1	2411862	2414676
chr1	2411862	2414678
chr1	2411862	2414676
chr1	2411862	2414678
chr1	2411862	2414676
chr1	2411862	2414678
chr1	2411862	2414676
chr1	2411862	2414678
chr1	2411862	2414676
chr1	2411862	2414678
chr1	2411862	2414676
chr1	2411862	2414678
chr1	2411862	2414676
chr1	2411862	2414678
chr1	2411862	2414676
chr1	2411862	2414678
chr1	2411862	2414676
chr1	2411862	2414678
chr1	2411862	2414676
chr1	2411862	2414678
chr1	2411862	2414676
chr1	2411862	2414678
chr1	2411862	2414676
chr1	2411862	2414678
chr1	2411862	2414676
chr1	2411862	2414678
chr1	2411862	2414676
chr1	2411862	2414678
chr1	2411862	2414676
chr1	2411862	2414678
chr1	2411862	2414676
chr1	2411862	2414678
chr1	2411862	2414676
chr1	2411862	2414678
chr1	2411862	2414676
chr1	2411862	2414678
chr1	2411862	2414676
chr1	2411862	2414678
chr1	2411862	2414676
chr1	2411862	2414678
chr1	2411862	2414676
chr1	2411862	2414678
chr1	2411862	2414676
chr1	2411862	2414678
chr1	2411862	2414676
chr1	2411862	2414678
chr1	2411862	2414676
chr1	2411862	2414678
chr1	2411862	2414676
chr1	2411862	2414678
chr1	2411862	2414676
chr1	2411862	2414678
chr1	2411862	2414676
chr1	2411862	2414678
chr1	2411862	2414676
chr1	2411862	2414678
chr1	2411862	2414676
chr1	2411862	2414678
chr1	2411862	2414676
chr1	2411862	2414678
chr1	2411862	2414676
chr1	2411862	2414678
chr1	2411862	2414676
chr1	2459732	2460484
chr1	2460588	2461447
chr1	2474823	2475834
chr1	2477967	2478501
chr1	2493475	2494869
chr1	2493492	2494869
chr1	2506771	2507961
chr1	2509482	2509969
chr1	2526107	2526825
chr1	2527167	2527720
chr1	2527928	2528550
chr1	2528777	2529559
chr1	2545915	2547386
chr1	2545954	2547386
chr1	2548032	2549158
chr1	2548032	2549096
chr1	2548032	2549158
chr1	2548032	2549096
chr1	2548032	2549158
chr1	2548032	2549096
chr1	2548032	2549158
chr1	2548032	2549096
chr1	2548032	2549158
chr1	2548032	2549096
chr1	2548032	2549158
chr1	2548032	2549096
chr1	2548032	2549158
chr1	2548032	2549096
chr1	2548032	2549158
chr1	2548032	2549096
chr1	2548032	2549158
chr1	2548032	2549096
chr1	2554970	2555368
chr1	2555492	2557708
chr1	2575681	2576663
chr1	2578094	2578725
chr1	2585387	2586019
chr1	2586168	2587417
chr1	2642397	2643675
chr1	2786694	2787060
chr1	2801451	2802370
chr1	2801546	2802413
chr1	2821661	2822590
chr1	2875824	2876243
chr1	2922071	2922351
chr1	3012389	3013260
chr1	3066213	3066840
chr1	3069544	3070482
chr1	3114839	3115924
chr1	3124268	3124684
chr1	3125612	3126704
chr1	3170375	3171725
chr1	3186541	3187206
chr1	3219207	3219994
chr1	3283664	3284289
chr1	3312998	3313955
chr1	3313012	3313955
chr1	3319866	3321178
chr1	3333888	3334346
chr1	3410210	3410469
chr1	3423244	3423817
chr1	3424302	3425174
chr1	3424418	3425174
chr1	3453161	3455208
chr1	3453161	3455184
chr1	3453161	3455208
chr1	3453161	3455184
chr1	3453161	3455208
chr1	3453161	3455184
chr1	3453161	3455208
chr1	3453161	3455184
chr1	3453161	3455208
chr1	3453161	3455184
chr1	3453161	3455208
chr1	3453161	3455184
chr1	3453161	3455208
chr1	3453161	3455184
chr1	3453161	3455208
chr1	3453161	3455184
chr1	3453161	3455208
chr1	3453161	3455184
chr1	3453161	3455208
chr1	3453161	3455184
chr1	3453171	3455195
chr1	3453171	3455208
chr1	3453171	3455195
chr1	3453171	3455208
chr1	3453171	3455195
chr1	3453171	3455208
chr1	3453171	3455195
chr1	3453171	3455208
chr1	3453171	3455195
chr1	3453171	3455208
chr1	3453171	3455195
chr1	3453171	3455208
chr1	3453171	3455195
chr1	3453171	3455208
chr1	3453171	3455195
chr1	3453171	3455208
chr1	3453171	3455195
chr1	3453171	3455208
chr1	3453171	3455195
chr1	3453176	3455208
chr1	3460064	3461014
chr1	3471255	3472433
chr1	3479537	3480843
chr1	3483505	3484166
chr1	3490689	3492264
chr1	3501924	3502456
chr1	3502668	3503299
chr1	3504107	3504726
chr1	3529090	3529759
chr1	3530428	3530666
chr1	3530880	3531808
chr1	3541959	3542338
chr1	3590385	3591273
chr1	3611238	3611946
chr1	3615235	3615446
chr1	3618695	3619478
chr1	3624129	3625884
chr1	3649509	3650339
chr1	3652043	3653153
chr1	3668574	3669537
chr1	3695341	3696253
chr1	3714214	3714805
chr1	3724172	3724723
chr1	3740044	3740565
chr1	3746568	3747633
chr1	3772208	3773218
chr1	3775366	3776293
chr1	3784994	3785746
chr1	3795477	3797058
chr1	3795477	3797024
chr1	3795477	3797058
chr1	3795477	3797024
chr1	3795477	3797058
chr1	3795477	3797024
chr1	3795477	3797058
chr1	3795477	3797024
chr1	3795477	3797058
chr1	3795477	3797024
chr1	3795477	3797058
chr1	3795477	3797024
chr1	3795477	3797058
chr1	3795477	3797024
chr1	3795477	3797058
chr1	3795477	3797024
chr1	3795477	3797058
chr1	3795477	3797024
chr1	3795477	3797058
chr1	3795477	3797024
chr1	3795477	3797058
chr1	3795477	3797024
chr1	3795477	3797058
chr1	3795477	3797024
chr1	3795477	3797058
chr1	3795477	3797024
chr1	3795477	3797058
chr1	3795477	3797024
chr1	3795477	3797058
chr1	3795477	3797024
chr1	3795477	3797058
chr1	3795477	3797024
chr1	3795477	3797058
chr1	3810917	3811716
chr1	3837741	3838076
chr1	3856616	3858093
chr1	3858203	3858475
chr1	3869373	3870311
chr1	3879531	3881305
chr1	3879573	3881305
chr1	3900006	3901585
chr1	3903106	3903642
chr1	3910663	3911406
chr1	3942741	3943367
chr1	4083205	4084464
chr1	4219846	4220214
chr1	4494533	4494869
chr1	4512587	4513328
chr1	4515682	4516217
chr1	4529425	4530815
chr1	4585297	4585584
chr1	4594385	4594847
chr1	4652589	4653235
chr1	4656295	4656635
chr1	4825915	4826519
chr1	5352483	5353335
chr1	5370856	5371826
chr1	5375417	5375921
chr1	5376906	5377171
chr1	5379188	5379779
chr1	5410486	5410956
chr1	5430299	5431348
chr1	5509634	5510201
chr1	5514430	5514869
chr1	5597967	5598809
chr1	5621029	5621345
chr1	5745700	5746477
chr1	5896679	5896992
chr1	5915536	5916390
chr1	5933425	5935007
chr1	5949172	5950022
chr1	5950224	5950628
chr1	5958944	5959720
chr1	5966736	5967972
chr1	5975041	5975890
chr1	5991558	5992938
chr1	6001897	6003437
chr1	6002005	6003437
chr1	6014579	6015128
chr1	6025902	6027520
chr1	6028066	6028687
chr1	6034145	6035059
chr1	6041240	6041827
chr1	6052496	6052766
chr1	6052944	6053213
chr1	6056274	6056941
chr1	6058530	6059103
chr1	6108832	6109534
chr1	6127537	6128278
chr1	6148494	6149000
chr1	6198939	6200153
chr1	6204912	6206701
chr1	6235246	6236369
chr1	6245049	6245557
chr1	6246715	6247137
chr1	6248985	6249610
chr1	6249715	6250463
chr1	6259007	6261557
chr1	6259007	6261416
chr1	6259007	6261557
chr1	6259007	6261416
chr1	6259007	6261557
chr1	6259007	6261416
chr1	6259007	6261557
chr1	6259007	6261416
chr1	6259007	6261557
chr1	6259007	6261416
chr1	6259007	6261557
chr1	6259007	6261416
chr1	6259007	6261557
chr1	6259007	6261416
chr1	6259007	6261557
chr1	6259007	6261416
chr1	6259007	6261557
chr1	6259007	6261416
chr1	6259007	6261557
chr1	6259007	6261416
chr1	6259007	6261557
chr1	6259007	6261416
chr1	6259007	6261557
chr1	6259007	6261416
chr1	6259007	6261557
chr1	6259007	6261416
chr1	6259007	6261557
chr1	6259007	6261416
chr1	6259007	6261557
chr1	6259007	6261416
chr1	6259007	6261557
chr1	6259007	6261416
chr1	6259007	6261557
chr1	6259007	6261416
chr1	6259007	6261557
chr1	6259007	6261416
chr1	6259007	6261557
chr1	6259007	6261416
chr1	6259007	6261557
chr1	6259007	6261416
chr1	6259007	6261557
chr1	6259007	6261416
chr1	6259007	6261557
chr1	6259007	6261416
chr1	6259007	6261557
chr1	6259007	6261416
chr1	6259007	6261557
chr1	6259007	6261416
chr1	6259007	6261557
chr1	6259007	6261416
chr1	6259007	6261557
chr1	6259007	6261416
chr1	6259007	6261557
chr1	6259007	6261416
chr1	6259007	6261557
chr1	6259007	6261416
chr1	6259007	6261557
chr1	6259007	6261416
chr1	6259007	6261557
chr1	6259007	6261416
chr1	6259007	6261557
chr1	6259007	6261416
chr1	6259007	6261557
chr1	6259007	6261416
chr1	6259007	6261557
chr1	6259007	6261416
chr1	6259007	6261557
chr1	6259007	6261416
chr1	6259007	6261557
chr1	6259007	6261416
chr1	6259007	6261557
chr1	6259007	6261416
chr1	6259007	6261557
chr1	6259007	6261416
chr1	6259007	6261557
chr1	6259007	6261416
chr1	6259007	6261557
chr1	6259007	6261416
chr1	6259007	6261557
chr1	6259007	6261416
chr1	6259007	6261557
chr1	6259007	6261416
chr1	6259007	6261557
chr1	6259007	6261416
chr1	6259007	6261557
chr1	6259007	6261416
chr1	6259007	6261557
chr1	6259007	6261416
chr1	6259007	6261557
chr1	6259007	6261416
chr1	6259007	6261557
chr1	6259007	6261416
chr1	6259007	6261557
chr1	6259007	6261416
chr1	6259007	6261557
chr1	6259007	6261416
chr1	6259007	6261557
chr1	6259007	6261416
chr1	6280656	6281431
chr1	6281597	6282251
chr1	6287058	6287995
chr1	6294997	6295923
chr1	6302547	6303068
chr1	6343330	6344405
chr1	6348007	6348220
chr1	6350445	6350814
chr1	6351839	6352611
chr1	6353648	6354542
chr1	6356366	6356724
chr1	6358858	6360395
chr1	6367290	6367769
chr1	6393105	6394258
chr1	6404601	6405224
chr1	6410215	6410862
chr1	6418273	6419447
chr1	6419836	6420051
chr1	6423324	6423971
chr1	6424453	6425108
chr1	6438073	6438489
chr1	6439338	6439607
chr1	6440020	6440896
chr1	6445168	6445475
chr1	6445836	6446495
chr1	6448209	6448527
chr1	6448660	6449517
chr1	6450273	6450461
chr1	6450950	6451946
chr1	6462225	6463180
chr1	6464022	6465031
chr1	6471498	6472442
chr1	6475453	6475975
chr1	6483101	6483353
chr1	6486461	6486907
chr1	6489926	6491100
chr1	6497235	6497961
chr1	6501946	6502886
chr1	6519439	6520520
chr1	6523612	6523934
chr1	6534085	6534856
chr1	6546299	6546753
chr1	6553853	6554934
chr1	6579449	6581017
chr1	6582393	6582737
chr1	6587143	6588294
chr1	6591233	6591924
chr1	6600899	6603830
chr1	6603960	6604546
chr1	6612684	6614500
chr1	6621436	6622216
chr1	6622521	6622934
chr1	6623317	6623547
chr1	6624672	6625864
chr1	6634428	6635097
chr1	6645938	6647126
chr1	6701225	6702264
chr1	6719907	6720362
chr1	6727491	6727945
chr1	6743102	6744172
chr1	6761235	6762669
chr1	6784225	6785543
chr1	6785766	6785980
chr1	6794239	6794463
chr1	6800657	6801450
chr1	6807694	6808533
chr1	6822496	6823363
chr1	6822496	6823347
chr1	6822496	6823363
chr1	6822496	6823347
chr1	6822496	6823363
chr1	6822496	6823347
chr1	6822496	6823363
chr1	6822496	6823347
chr1	6822496	6823363
chr1	6822496	6823347
chr1	6822496	6823363
chr1	6822496	6823347
chr1	6823870	6824174
chr1	6825857	6826464
chr1	6832058	6832418
chr1	6832536	6833158
chr1	6834293	6834850
chr1	6867792	6868352
chr1	6868558	6868974
chr1	6872813	6873561
chr1	6884638	6884990
chr1	6889693	6890506
chr1	6909781	6910268
chr1	6958448	6958771
chr1	6960274	6960967
chr1	7019346	7020040
chr1	7042580	7043420
chr1	7069880	7070882
chr1	7075414	7075668
chr1	7095319	7095871
chr1	7097687	7098942
chr1	7107047	7107979
chr1	7113751	7114332
chr1	7117411	7117925
chr1	7120949	7122254
chr1	7148717	7150231
chr1	7158915	7159904
chr1	7171235	7171502
chr1	7207583	7208459
chr1	7218308	7218567
chr1	7265707	7266885
chr1	7299264	7299790
chr1	7332953	7334043
chr1	7346471	7347401
chr1	7366255	7367436
chr1	7380719	7381054
chr1	7454121	7454655
chr1	7478668	7479719
chr1	7536106	7536705
chr1	7552250	7552999
chr1	7570276	7570803
chr1	7572574	7573706
chr1	7572574	7573671
chr1	7574057	7574992
chr1	7577342	7577547
chr1	7616401	7616733
chr1	7620912	7622238
chr1	7637978	7638458
chr1	7645158	7645927
chr1	7647298	7647545
chr1	7648971	7649447
chr1	7667401	7668203
chr1	7669375	7669974
chr1	7679817	7681138
chr1	7688581	7689070
chr1	7704422	7704992
chr1	7726600	7726974
chr1	7752306	7753444
chr1	7770636	7772211
chr1	7778045	7778488
chr1	7783201	7785094
chr1	7790414	7790829
chr1	7808264	7808542
chr1	7902370	7903090
chr1	7942175	7943000
chr1	7953751	7954647
chr1	7961088	7962247
chr1	7967578	7968018
chr1	7971093	7971406
chr1	7975136	7975658
chr1	7981235	7981766
chr1	7982162	7982778
chr1	7983165	7983993
chr1	8001443	8002263
chr1	8002373	8002883
chr1	8004099	8006033
chr1	8009523	8010612
chr1	8013135	8014838
chr1	8015913	8016130
chr1	8020047	8020380
chr1	8025726	8027816
chr1	8038971	8039418
chr1	8040466	8040985
chr1	8047176	8047476
chr1	8076919	8077549
chr1	8082884	8084574
chr1	8082884	8084572
chr1	8082884	8084574
chr1	8082884	8084572
chr1	8082884	8084574
chr1	8082884	8084572
chr1	8082884	8084574
chr1	8082884	8084572
chr1	8082884	8084574
chr1	8082884	8084572
chr1	8082884	8084574
chr1	8082897	8084574
chr1	8082897	8084572
chr1	8082897	8084574
chr1	8082897	8084572
chr1	8082897	8084574
chr1	8082897	8084572
chr1	8082897	8084574
chr1	8082897	8084572
chr1	8082897	8084574
chr1	8082897	8084572
chr1	8082897	8084574
chr1	8082897	8084572
chr1	8082897	8084574
chr1	8082897	8084572
chr1	8082897	8084574
chr1	8082897	8084572
chr1	8082897	8084574
chr1	8082897	8084572
chr1	8082897	8084574
chr1	8082904	8084574
chr1	8082904	8084572
chr1	8082904	8084574
chr1	8082904	8084572
chr1	8082904	8084574
chr1	8082904	8084572
chr1	8082904	8084574
chr1	8082904	8084572
chr1	8082904	8084574
chr1	8082904	8084572
chr1	8082904	8084574
chr1	8082904	8084572
chr1	8082904	8084574
chr1	8082904	8084572
chr1	8082904	8084574
chr1	8082904	8084572
chr1	8082904	8084574
chr1	8082904	8084572
chr1	8082904	8084574
chr1	8082904	8084572
chr1	8082904	8084574
chr1	8082904	8084572
chr1	8082904	8084574
chr1	8094335	8095435
chr1	8096102	8096991
chr1	8097193	8097758
chr1	8097979	8098252
chr1	8116383	8117776
chr1	8116383	8117712
chr1	8116383	8117776
chr1	8116383	8117712
chr1	8116383	8117776
chr1	8116383	8117712
chr1	8116383	8117776
chr1	8116383	8117712
chr1	8116383	8117776
chr1	8116383	8117712
chr1	8116383	8117776
chr1	8116383	8117712
chr1	8116383	8117776
chr1	8116383	8117712
chr1	8116383	8117776
chr1	8116383	8117712
chr1	8116383	8117776
chr1	8116383	8117712
chr1	8116383	8117776
chr1	8116383	8117712
chr1	8116383	8117776
chr1	8116383	8117712
chr1	8116383	8117776
chr1	8116383	8117712
chr1	8116383	8117776
chr1	8120767	8121731
chr1	8126632	8127805
chr1	8133712	8134451
chr1	8162024	8162804
chr1	8169325	8170829
chr1	8174318	8174684
chr1	8174863	8175110
chr1	8182159	8183111
chr1	8189543	8190401
chr1	8197676	8198323
chr1	8201912	8203530
chr1	8211286	8212532
chr1	8216788	8218032
chr1	8224700	8225498
chr1	8234164	8234583
chr1	8238151	8240429
chr1	8241610	8241994
chr1	8247123	8248462
chr1	8252300	8252803
chr1	8255627	8256062
chr1	8258710	8260307
chr1	8260758	8261133
chr1	8263214	8263601
chr1	8312219	8313945
chr1	8314157	8314660
chr1	8317945	8318225
chr1	8343013	8344056
chr1	8348888	8349599
chr1	8348888	8349607
chr1	8349897	8350602
chr1	8351745	8352366
chr1	8355386	8355883
chr1	8361174	8361775
chr1	8370492	8371306
chr1	8373507	8374256
chr1	8374876	8375121
chr1	8381675	8382451
chr1	8383022	8383482
chr1	8396902	8397860
chr1	8407816	8408911
chr1	8409023	8409522
chr1	8409710	8410207
chr1	8412238	8412857
chr1	8416815	8417343
chr1	8420206	8420834
chr1	8421824	8422057
chr1	8422381	8424893
chr1	8438938	8439413
chr1	8443562	8444239
chr1	8463126	8463956
chr1	8467349	8468019
chr1	8476072	8476626
chr1	8497273	8498301
chr1	8525284	8526348
chr1	8542078	8542490
chr1	8551462	8552366
chr1	8561021	8561752
chr1	8571064	8572476
chr1	8571064	8572445
chr1	8571064	8572476
chr1	8571064	8572490
chr1	8571064	8572445
chr1	8571064	8572490
chr1	8571064	8572445
chr1	8571064	8572490
chr1	8571064	8572445
chr1	8571064	8572490
chr1	8571064	8572445
chr1	8571064	8572490
chr1	8571064	8572476
chr1	8571064	8572490
chr1	8571064	8572476
chr1	8571064	8572490
chr1	8571064	8572445
chr1	8571064	8572490
chr1	8571064	8572445
chr1	8571064	8572490
chr1	8571064	8572445
chr1	8571064	8572490
chr1	8571064	8572445
chr1	8571064	8572490
chr1	8571064	8572445
chr1	8571064	8572490
chr1	8571064	8572445
chr1	8571064	8572490
chr1	8571064	8572445
chr1	8571064	8572490
chr1	8571064	8572445
chr1	8571064	8572490
chr1	8571064	8572445
chr1	8571064	8572490
chr1	8571064	8572476
chr1	8571064	8572490
chr1	8571064	8572476
chr1	8571064	8572490
chr1	8571064	8572476
chr1	8571064	8572490
chr1	8571064	8572445
chr1	8571064	8572490
chr1	8571064	8572445
chr1	8571064	8572490
chr1	8571064	8572476
chr1	8571064	8572490
chr1	8571064	8572476
chr1	8571064	8572490
chr1	8571064	8572476
chr1	8571064	8572445
chr1	8571064	8572490
chr1	8571064	8572445
chr1	8571064	8572490
chr1	8571064	8572445
chr1	8571064	8572490
chr1	8598065	8599214
chr1	8621837	8622518
chr1	8625925	8626740
chr1	8628911	8630065
chr1	8641014	8641650
chr1	8643353	8644774
chr1	8660457	8660748
chr1	8663772	8664528
chr1	8666364	8666664
chr1	8668203	8668522
chr1	8671166	8671625
chr1	8674140	8674628
chr1	8680237	8681605
chr1	8701273	8701991
chr1	8702200	8702408
chr1	8702817	8703805
chr1	8711971	8713211
chr1	8726187	8727610
chr1	8733423	8733928
chr1	8736839	8737714
chr1	8741932	8742833
chr1	8754866	8755874
chr1	8775835	8776644
chr1	8781991	8782702
chr1	8794562	8795098
chr1	8816796	8818263
chr1	8816806	8818263
chr1	8822691	8823107
chr1	8829172	8830120
chr1	8830817	8831184
chr1	8848049	8848351
chr1	8848601	8849572
chr1	8854417	8855630
chr1	8858056	8858549
chr1	8859458	8859708
chr1	8862436	8862916
chr1	8870695	8871930
chr1	8873613	8873946
chr1	8877909	8879552
chr1	8880001	8880833
chr1	8889052	8889815
chr1	8889933	8890726
chr1	8899686	8900745
chr1	8903553	8904278
chr1	8917956	8918592
chr1	8962700	8963373
chr1	8986048	8986707
chr1	8987946	8988487
chr1	8994038	8994786
chr1	9004487	9005569
chr1	9010973	9011385
chr1	9022113	9022840
chr1	9061438	9062518
chr1	9067223	9067561
chr1	9069369	9069997
chr1	9100406	9101185
chr1	9101451	9101875
chr1	9110608	9111358
chr1	9112765	9113631
chr1	9128123	9129948
chr1	9142172	9142688
chr1	9153192	9153517
chr1	9162008	9163464
chr1	9163583	9164397
chr1	9171525	9172561
chr1	9181165	9181812
chr1	9181916	9183052
chr1	9193924	9194454
chr1	9196285	9197087
chr1	9203585	9204659
chr1	9225038	9226802
chr1	9232780	9233757
chr1	9234017	9235143
chr1	9238410	9238922
chr1	9239594	9240173
chr1	9242085	9242922
chr1	9249335	9251031
chr1	9253020	9253250
chr1	9256290	9256695
chr1	9263191	9264878
chr1	9267087	9267555
chr1	9275112	9276146
chr1	9275188	9276176
chr1	9280366	9280966
chr1	9289727	9290865
chr1	9291818	9293298
chr1	9291855	9293298
chr1	9293469	9293984
chr1	9295874	9296183
chr1	9322705	9323517
chr1	9344513	9345222
chr1	9355198	9355890
chr1	9376458	9377352
chr1	9385826	9386173
chr1	9399954	9400954
chr1	9399954	9400893
chr1	9399954	9400954
chr1	9401725	9402506
chr1	9410716	9411342
chr1	9412997	9414157
chr1	9419563	9420049
chr1	9428478	9429618
chr1	9435102	9435795
chr1	9438024	9438350
chr1	9438442	9439684
chr1	9438442	9439689
chr1	9438442	9439684
chr1	9438442	9439689
chr1	9438442	9439684
chr1	9438442	9439689
chr1	9438442	9439684
chr1	9438442	9439689
chr1	9438442	9439684
chr1	9438442	9439689
chr1	9438442	9439684
chr1	9438442	9439689
chr1	9438442	9439684
chr1	9438442	9439689
chr1	9438442	9439684
chr1	9438442	9439689
chr1	9438442	9439684
chr1	9438442	9439689
chr1	9438442	9439684
chr1	9438458	9439706
chr1	9438461	9439706
chr1	9438466	9439706
chr1	9440699	9441209
chr1	9441476	9441795
chr1	9442516	9442824
chr1	9446843	9447643
chr1	9452504	9453083
chr1	9453695	9455393
chr1	9455571	9456065
chr1	9459800	9460566
chr1	9465464	9466353
chr1	9466723	9467429
chr1	9482137	9483518
chr1	9490672	9491413
chr1	9492015	9492812
chr1	9494969	9495693
chr1	9500832	9501615
chr1	9503040	9503767
chr1	9506944	9507246
chr1	9510926	9511653
chr1	9513180	9513689
chr1	9537807	9538559
chr1	9538934	9540394
chr1	9538934	9540377
chr1	9538934	9540394
chr1	9538934	9540377
chr1	9538934	9540394
chr1	9538934	9540377
chr1	9538934	9540394
chr1	9538934	9540377
chr1	9538934	9540394
chr1	9538934	9540377
chr1	9538934	9540394
chr1	9538934	9540377
chr1	9538934	9540394
chr1	9538934	9540377
chr1	9538934	9540394
chr1	9546699	9547137
chr1	9550056	9550560
chr1	9553510	9554573
chr1	9555141	9555794
chr1	9561479	9561813
chr1	9564924	9565577
chr1	9565708	9565941
chr1	9570690	9571721
chr1	9572986	9573168
chr1	9588251	9589169
chr1	9595863	9596722
chr1	9615048	9615902
chr1	9626941	9627553
chr1	9629704	9630117
chr1	9651515	9653028
chr1	9662066	9662642
chr1	9687166	9688102
chr1	9688910	9689805
chr1	9702284	9702553
chr1	9717117	9718155
chr1	9719112	9719438
chr1	9724497	9725354
chr1	9730247	9731050
chr1	9737054	9737522
chr1	9759568	9760623
chr1	9784392	9785040
chr1	9823594	9824948
chr1	9825134	9825954
chr1	9835148	9836809
chr1	9848063	9848331
chr1	9867362	9867930
chr1	9868056	9868558
chr1	9874904	9875943
chr1	9900289	9901050
chr1	9901212	9902350
chr1	9909787	9911260
chr1	9942404	9943984
chr1	9950326	9951259
chr1	9990199	9991473
chr1	9996559	9998162
chr1	10032367	10033844
chr1	10045556	10046796
chr1	10055773	10056995
chr1	10065105	10065755
chr1	10074378	10074720
chr1	10101769	10102508
chr1	10105571	10105827
chr1	10151508	10151900
chr1	10152692	10153402
chr1	10209797	10211715
chr1	10209797	10211716
chr1	10209797	10211715
chr1	10209797	10211716
chr1	10209797	10211715
chr1	10209797	10211716
chr1	10209797	10211715
chr1	10209797	10211716
chr1	10209797	10211715
chr1	10209797	10211716
chr1	10209797	10211715
chr1	10209797	10211716
chr1	10209797	10211715
chr1	10209797	10211716
chr1	10209797	10211715
chr1	10209797	10211716
chr1	10209797	10211715
chr1	10209797	10211716
chr1	10209797	10211715
chr1	10209797	10211716
chr1	10209797	10211715
chr1	10209797	10211716
chr1	10209797	10211715
chr1	10209797	10211716
chr1	10209797	10211715
chr1	10209797	10211716
chr1	10209797	10211715
chr1	10209797	10211716
chr1	10209797	10211715
chr1	10209797	10211716
chr1	10209797	10211715
chr1	10209797	10211716
chr1	10209797	10211715
chr1	10209797	10211716
chr1	10209797	10211715
chr1	10209808	10211730
chr1	10209818	10211730
chr1	10253510	10254186
chr1	10278482	10279451
chr1	10286309	10287579
chr1	10286317	10287579
chr1	10292042	10292740
chr1	10337465	10338370
chr1	10339723	10340120
chr1	10377249	10377756
chr1	10378231	10378837
chr1	10387443	10389009
chr1	10398322	10399963
chr1	10415095	10415745
chr1	10420579	10420869
chr1	10424049	10424547
chr1	10428077	10428347
chr1	10429914	10431276
chr1	10459104	10459899
chr1	10468525	10468772
chr1	10471923	10472799
chr1	10474745	10475773
chr1	10476758	10477214
chr1	10484282	10485101
chr1	10489237	10490610
chr1	10494540	10495572
chr1	10504227	10504913
chr1	10507330	10507798
chr1	10509849	10510809
chr1	10516166	10516878
chr1	10516166	10516807
chr1	10518979	10519675
chr1	10528334	10529018
chr1	10530317	10530772
chr1	10539798	10540937
chr1	10539880	10540937
chr1	10554197	10554703
chr1	10555569	10556661
chr1	10577934	10578508
chr1	10589896	10590316
chr1	10590543	10591891
chr1	10590657	10591891
chr1	10599104	10599929
chr1	10602851	10603303
chr1	10610780	10611709
chr1	10624381	10624679
chr1	10627470	10627874
chr1	10628151	10628409
chr1	10628542	10629364
chr1	10634130	10635278
chr1	10646367	10646759
chr1	10652683	10653122
chr1	10663615	10664764
chr1	10665903	10666470
chr1	10668295	10668922
chr1	10675143	10675761
chr1	10677114	10678150
chr1	10685779	10687791
chr1	10685779	10687156
chr1	10685779	10687791
chr1	10685779	10687156
chr1	10685779	10687791
chr1	10685779	10687156
chr1	10685779	10687791
chr1	10685779	10687156
chr1	10685779	10687791
chr1	10685779	10687156
chr1	10685779	10687791
chr1	10686740	10687813
chr1	10692295	10692863
chr1	10693627	10695318
chr1	10724988	10725461
chr1	10727670	10728230
chr1	10744696	10746217
chr1	10746698	10746938
chr1	10759256	10759916
chr1	10765445	10766568
chr1	10773671	10774868
chr1	10774026	10774868
chr1	10781034	10781759
chr1	10788561	10789349
chr1	10795481	10795975
chr1	10795493	10796959
chr1	10795874	10796959
chr1	10829056	10830083
chr1	10848108	10848711
chr1	10860414	10861189
chr1	10866702	10867649
chr1	10909943	10910410
chr1	10942020	10942417
chr1	10943874	10944841
chr1	10960897	10961515
chr1	10962523	10962884
chr1	10967976	10968817
chr1	10980028	10981123
chr1	10980028	10981132
chr1	10980028	10981123
chr1	11012151	11013388
chr1	11037630	11038802
chr1	11045493	11047574
chr1	11045521	11047579
chr1	11053277	11054515
chr1	11059233	11060744
chr1	11099173	11100300
chr1	11131632	11132156
chr1	11134137	11134749
chr1	11151167	11151438
chr1	11151828	11153092
chr1	11157518	11159307
chr1	11185005	11185346
chr1	11188859	11189784
chr1	11204793	11205706
chr1	11211769	11212617
chr1	11216032	11216427
chr1	11232097	11233011
chr1	11233093	11233755
chr1	11241436	11242148
chr1	11245762	11246787
chr1	11256106	11257018
chr1	11262108	11262976
chr1	11267574	11268247
chr1	11272609	11273879
chr1	11288885	11289468
chr1	11292400	11293173
chr1	11323554	11324182
chr1	11337558	11337788
chr1	11363703	11364526
chr1	11461685	11462443
chr1	11478563	11479849
chr1	11480004	11480391
chr1	11550725	11550985
chr1	11595288	11595624
chr1	11615126	11615576
chr1	11617313	11617654
chr1	11635894	11636624
chr1	11642300	11642747
chr1	11648564	11649568
chr1	11649659	11650945
chr1	11654291	11655038
chr1	11663869	11665172
chr1	11671338	11672307
chr1	11676314	11676805
chr1	11680580	11681942
chr1	11690610	11691942
chr1	11707359	11708322
chr1	11711163	11711465
chr1	11719267	11720268
chr1	11729595	11730866
chr1	11731657	11732297
chr1	11735722	11737327
chr1	11748677	11749750
chr1	11777525	11778232
chr1	11783043	11783279
chr1	11784432	11785722
chr1	11790488	11791567
chr1	11797531	11798097
chr1	11800737	11801073
chr1	11803487	11803855
chr1	11804427	11804748
chr1	11805212	11806834
chr1	11805231	11806834
chr1	11838585	11839008
chr1	11839510	11840688
chr1	11839515	11840688
chr1	11842035	11843285
chr1	11842035	11843290
chr1	11842035	11843285
chr1	11842035	11843290
chr1	11842035	11843287
chr1	11842035	11843290
chr1	11842035	11843285
chr1	11842035	11843287
chr1	11842035	11843285
chr1	11842035	11843290
chr1	11842035	11843287
chr1	11842035	11843285
chr1	11842035	11843290
chr1	11858929	11859594
chr1	11865584	11865788
chr1	11881002	11881543
chr1	11882854	11883231
chr1	11893160	11894394
chr1	11907716	11910211
chr1	11913372	11913596
chr1	11923659	11923887
chr1	11925418	11926082
chr1	11926274	11926813
chr1	11928340	11928701
chr1	11929877	11930126
chr1	11934121	11935255
chr1	11940327	11941030
chr1	11960246	11961110
chr1	11966594	11967575
chr1	11979561	11980883
chr1	11990206	11992718
chr1	11990206	11992688
chr1	11990206	11992718
chr1	11990206	11992688
chr1	11990206	11992718
chr1	11990206	11992688
chr1	11990206	11992718
chr1	11990206	11992688
chr1	11990206	11992718
chr1	11990206	11992688
chr1	11990206	11992718
chr1	11990206	11992688
chr1	11990206	11992718
chr1	11990206	11992688
chr1	11990206	11992718
chr1	11990206	11992688
chr1	11990206	11992718
chr1	11990206	11992688
chr1	11990206	11992718
chr1	11990206	11992688
chr1	11990206	11992718
chr1	11990206	11992688
chr1	11990206	11992718
chr1	11990206	11992688
chr1	11990206	11992718
chr1	11990206	11992688
chr1	11990206	11992718
chr1	11990206	11992688
chr1	11990206	11992718
chr1	11990206	11992688
chr1	11990206	11992718
chr1	11990206	11992688
chr1	11990206	11992718
chr1	11990206	11992688
chr1	11990206	11992718
chr1	11990206	11992688
chr1	11990206	11992718
chr1	11990206	11992688
chr1	11990206	11992718
chr1	11990206	11992688
chr1	11990206	11992718
chr1	11990206	11992688
chr1	11990206	11992718
chr1	11990206	11992688
chr1	11990206	11992718
chr1	11990206	11992688
chr1	11990206	11992718
chr1	11990206	11992688
chr1	11990206	11992718
chr1	11990206	11992688
chr1	11990206	11992718
chr1	11990206	11992688
chr1	11990206	11992718
chr1	11990206	11992688
chr1	11990206	11992718
chr1	11990206	11992688
chr1	11990206	11992718
chr1	11990206	11992688
chr1	11990206	11992718
chr1	11990206	11992688
chr1	11990206	11992718
chr1	11990206	11992688
chr1	11990206	11992718
chr1	11990206	11992688
chr1	11990206	11992718
chr1	11990206	11992688
chr1	11990206	11992718
chr1	11990206	11992688
chr1	11990206	11992718
chr1	11990206	11992688
chr1	11990206	11992718
chr1	11990206	11992688
chr1	11990206	11992718
chr1	11990206	11992688
chr1	11990206	11992718
chr1	11990206	11992688
chr1	11990206	11992718
chr1	11990206	11992688
chr1	11990206	11992718
chr1	11990206	11992688
chr1	11990206	11992718
chr1	11990206	11992688
chr1	11990206	11992718
chr1	11990206	11992688
chr1	11990206	11992718
chr1	11990206	11992688
chr1	11990206	11992718
chr1	11990206	11992688
chr1	11990206	11992718
chr1	11990206	11992688
chr1	11990206	11992718
chr1	11990206	11992688
chr1	11990206	11992718
chr1	11990206	11992688
chr1	11990206	11992718
chr1	11990206	11992688
chr1	11990206	11992718
chr1	11990206	11992688
chr1	11990206	11992718
chr1	11990206	11992688
chr1	11990206	11992718
chr1	11990206	11992688
chr1	11990206	11992718
chr1	11990206	11992688
chr1	11990206	11992718
chr1	11990206	11992688
chr1	11990206	11992718
chr1	11990206	11992688
chr1	11990206	11992718
chr1	11990206	11992688
chr1	11990206	11992718
chr1	11990206	11992688
chr1	11990206	11992718
chr1	11990206	11992688
chr1	11990206	11992718
chr1	11990206	11992688
chr1	11990206	11992718
chr1	11990206	11992688
chr1	11990206	11992718
chr1	11990206	11992688
chr1	11990206	11992718
chr1	11990206	11992688
chr1	11990206	11992718
[truncated: 264,267+ more rows]
