# Supplementary material for: GWAS meta-analysis of intrahepatic cholestasis of pregnancy implicates multiple hepatic genes and regulatory elements
Source: Nat Commun. 2022 Aug 17;13:4840. doi: 10.1038/s41467-022-29931-z (PMC9385867; doi:10.1038/s41467-022-29931-z)
Supplement: Supplementary file 6 — Source Data [file 41467_2022_29931_MOESM6_ESM.xlsx]

## Sheet: Figure 4b
Figure 4b
	SNP_ID	SNPabspos	hepg2.wilcox.p.value	genotype	signal
	rs4148211	44071743	0.000908769	hepg2.ref.mean	0.409634
	rs4148211	44071743	0.000908769	hepg2.alt.mean	1.31519

## Sheet: Figure 7c
Figure 7c
	ENSG_gene_id	gene	specificity_score	percentile	median_expression	gene_biotype
	ENSG00000186212	SOWAHB	0.9614	0.981	15.52	protein coding
	ENSG00000118804	STBD1	0.9563	0.979	135.85	protein coding
	ENSG00000163749	CCDC158	0.8646	0.949	1.82	protein coding
	ENSG00000138744	NAAA	0.8216	0.934	41.7	protein coding
	ENSG00000138760	SCARB2	0.791	0.9235	229.64	protein coding
	ENSG00000169288	MRPL1	0.7606	0.9125	15.55	protein coding
	ENSG00000138771	SHROOM3	0.6947	0.8868	44.5	protein coding
	ENSG00000156234	CXCL13	0.6555	0.8682	0.5	protein coding
	ENSG00000138755	CXCL9	0.652	0.8662	2.34	protein coding
	ENSG00000189157	FAM47E	0.5281	0.7836	2.42	protein coding
	ENSG00000156194	PPEF2	0.4896	0.5604	0.14	protein coding
	ENSG00000169248	CXCL11	0.4449	0.3579	0.1	protein coding
	ENSG00000138750	NUP54	0.3447	0.1977	21.68	protein coding
	ENSG00000198301	SDAD1	0.3315	0.1851	21.49	protein coding
	ENSG00000138767	CNOT6L	0.2936	0.1519	29.47	protein coding
	ENSG00000156219	ART3	0.1728	0.0705	0.15	protein coding
	ENSG00000138764	CCNG2	0.063	0.0162	10.01	protein coding
	ENSG00000118816	CCNI	0.0304	0.0051	94.85	protein coding

## Sheet: Supplementary Figure 7c
Supplementary Figure 7c
	SNP_ID	SNPabspos	hepg2.wilcox.p.value	genotype	signal
	rs4148202	44067819	0.467791	hepg2.ref.mean	0.508681
	rs4148204	44069517	0.000562897	hepg2.ref.mean	0.28868
	rs4148205	44069702	0.00457516	hepg2.ref.mean	0.297086
	rs4148206	44069781	0.550407	hepg2.ref.mean	0.578695
	rs4148207	44070251	0.00132353	hepg2.ref.mean	0.403607
	rs4148208	44070394	0.120462	hepg2.ref.mean	0.332099
	rs6720518	44070780	0.451308	hepg2.ref.mean	3.23127
	rs6748810	44070935	0.192262	hepg2.ref.mean	0.248183
	rs4148209	44071625	0.00249294	hepg2.ref.mean	0.271223
	rs4148210	44071639	9.89387e-05	hepg2.ref.mean	0.0861493
	rs4148211	44071743	0.000908769	hepg2.ref.mean	0.409634
	rs4148212	44071833	0.00187064	hepg2.ref.mean	0.770979
	rs4148213	44071852	0.00481319	hepg2.ref.mean	0.93063
	rs4953022	44072145	0.724969	hepg2.ref.mean	0.816813
	rs4245790	44072237	0.414317	hepg2.ref.mean	1.14354
	rs10182584	44074642	0.120229	hepg2.ref.mean	1.05363
	rs10182672	44074673	0.17591	hepg2.ref.mean	1.04289
	rs13430143	44075093	0.392338	hepg2.ref.mean	1.02923
	rs10221850	44075162	0.0306905	hepg2.ref.mean	0.551765
	rs4148202	44067819	0.467791	hepg2.alt.mean	0.624347
	rs4148204	44069517	0.000562897	hepg2.alt.mean	1.01237
	rs4148205	44069702	0.00457516	hepg2.alt.mean	0.686104
	rs4148206	44069781	0.550407	hepg2.alt.mean	0.673755
	rs4148207	44070251	0.00132353	hepg2.alt.mean	0.832291
	rs4148208	44070394	0.120462	hepg2.alt.mean	1.14873
	rs6720518	44070780	0.451308	hepg2.alt.mean	1.2649
	rs6748810	44070935	0.192262	hepg2.alt.mean	0.765301
	rs4148209	44071625	0.00249294	hepg2.alt.mean	0.955526
	rs4148210	44071639	9.89387e-05	hepg2.alt.mean	1.15839
	rs4148211	44071743	0.000908769	hepg2.alt.mean	1.31519
	rs4148212	44071833	0.00187064	hepg2.alt.mean	0.877575
	rs4148213	44071852	0.00481319	hepg2.alt.mean	0.95632
	rs4953022	44072145	0.724969	hepg2.alt.mean	0.682466
	rs4245790	44072237	0.414317	hepg2.alt.mean	0.621427
	rs10182584	44074642	0.120229	hepg2.alt.mean	1.11687
	rs10182672	44074673	0.17591	hepg2.alt.mean	1.06385
	rs13430143	44075093	0.392338	hepg2.alt.mean	0.699646
	rs10221850	44075162	0.0306905	hepg2.alt.mean	0.9154
